# Supplementary material for: Albuminuria during treatment with angiotensin type II receptor blocker is a predictor for GFR decline among non-diabetic hypertensive CKD patients
Source: PLoS One. 2018 Aug 27;13(8):e0202676. doi: 10.1371/journal.pone.0202676 (PMC6110474; doi:10.1371/journal.pone.0202676)
Supplement: S1 File — (XLSX) [file pone.0202676.s004.xlsx]

## Sheet: ESPECIAL_COHORT_FINAL
A_A_E24UALBUCR_TANAKA_0	A_A_E24UALBUCR_TANAKA_8	A_A_E24UALBUCR_TANAKA_16	A_A_E24UALBUCR_TANAKA_AVERAGE_0_16	A_A_E24UALBUCR_TANAKA_AVERAGE_0_FU0M	A_A_E24UALBUCR_TANAKA_AVERAGE_0_FU12M	A_A_E24UALBUCR_TANAKA_FU0M	A_A_E24UALBUCR_TANAKA_FU12M	A_A_E24UALBUCR_TANAKA_RATIO_0_16	A_A_E24UALBUCR_TANAKA_RATIO_0_FU0M	A_A_E24UALBUCR_TANAKA_RATIO_0_FU12M	A_A_E24UNAUCR_TANAKA_0	A_A_E24UNAUCR_TANAKA_8	A_A_E24UNAUCR_TANAKA_16	A_A_E24UNAUCR_TANAKA_AVERAGE_0_16	A_A_E24UNAUCR_TANAKA_AVERAGE_0_FU0M	A_A_E24UNAUCR_TANAKA_AVERAGE_0_FU12M	A_A_E24UNAUCR_TANAKA_FU0M	A_A_E24UNAUCR_TANAKA_FU12M	A_A_OUTCOME_GFRRATIO_FU12M_0_GROUP40	A_AGE	A_DUMMY	A_FU12M_LAB_GFR_RATIO_FU12M_0_GROUP40	A_G24UNA_DELTA3Q_16_8	A_GFRDELTA_FU0M_8	A_GFRSLOPE_16_8	A_GFRSLOPE_16_8_GROUP1	A_GFRSLOPE_16_8_GROUP2	A_GFRSLOPE_FU0M_8	A_GFRSLOPE_FU0M_8_GROUP1	A_GFRSLOPE_FU0M_8_GROUP2	A_GFRSLOPE_FU12M_0	A_GFRSLOPE_FU12M_8	A_GFRSLOPE_FU12M_0_GROUP1	A_GFRSLOPE_FU12M_0_GROUP2	A_GFRSLOPE_FU12M_8_GROUP1	A_GFRSLOPE_FU12M_8_GROUP2	A_GROUP_RANDOMIZATION	A_OLMETEC_COMPLIANCE_8	A_OLMETEC_COMPLIANCE_16	A_OLMETECNUM_PRESCRIBE_8	A_OLMETECNUM_PRESCRIBE_16	A_OLMETECNUM_REMAIN_8	A_OLMETECNUM_REMAIN_16	A_SEX	A_SEX_REVERSE	A_VISITMONTH_0	A_VISITMONTH_0_GROUP	A_VISITMONTH_0_GROUP2	AE_SEVERITY_0
2441.5	578.131	375.169	1131.6	.	.	.	.	.	.	.	.	74.8919	92.014	.	.	.	.	.	.	30	1	.	3	.	1.2	0	0	.	.	.	.	.	.	.	.	.	2	100	95	63	56	0	3	0	1	7	2	0	3
1351.82	700.936	926.57	993.108	.	.	.	.	-31.4575	.	.	165.71	166.452	253.512	195.225	.	.	.	.	.	39	1	.	3	.	108.6	0	0	.	.	.	.	.	.	.	.	.	2	98	82	49	66	1	54	0	1	9	3	0	3
152.866	101.89	57.7541	104.17	.	.	.	.	-62.219	.	.	144.642	113.907	139.757	132.769	.	.	.	.	.	44	1	.	2	7.2072	-74.4	1	1	3.76028	0	0	.	.	.	.	.	.	2	100	92	49	59	0	5	0	1	9	3	0	.
305.312	63.9525	160.021	176.428	.	.	.	.	-47.5878	.	.	101.14	83.27	151.315	111.908	.	.	.	.	0	66	1	0	3	-6.90082	-57.6	1	1	-3.31239	0	0	-2.93251	-1.39914	0	0	0	0	1	98	82	56	56	1	10	1	0	5	1	1	.
361.566	40.8739	18.7405	140.394	.	.	.	.	-94.8168	.	.	63.3946	51.6924	60.31	58.4657	.	.	.	.	0	43	1	0	2	-9.95981	103.2	0	0	-5.19642	1	1	-1.51695	0.0571984	0	0	0	0	1	79	100	53	56	11	0	0	1	6	2	0	.
322.39	63.1725	60.7202	148.761	.	.	.	.	-81.1656	.	.	190.577	80.1509	120.387	130.372	.	.	.	.	.	61	1	.	3	6.10483	-21.6	1	1	6.65981	0	0	.	.	.	.	.	.	2	97	100	62	54	2	0	0	1	5	1	1	3
1068.92	813.247	689.384	857.185	.	.	.	.	-35.5067	.	.	186.044	151.286	262.875	200.068	.	.	.	.	.	67	1	.	3	-0.375985	0	0	0	-0.180473	0	0	.	.	.	.	.	.	2	100	100	52	56	0	0	1	0	6	2	0	.
274.911	94.5263	49.8786	139.772	.	.	.	.	-81.8564	.	.	138.106	164.208	121.782	141.365	.	.	.	.	.	66	1	.	2	-8.72655	25.2	0	0	-4.75994	0	1	.	.	.	.	.	.	2	98	100	56	56	1	0	0	1	7	2	0	.
62.8896	88.8175	56.3593	69.3555	.	.	.	.	-10.3838	.	.	179.836	280.711	98.4497	186.332	.	.	.	.	.	53	1	.	1	.	-249.6	1	1	.	.	.	.	.	.	.	.	.	1	85	100	55	56	8	0	0	1	12	4	1	3
681.561	249.594	1503.29	811.482	.	.	.	.	120.566	.	.	226.012	53.7813	129.072	136.288	.	.	.	.	.	48	1	.	1	.	229.2	0	0	.	.	.	.	.	.	.	.	.	2	91	100	63	56	6	0	1	0	11	3	0	0
1643.92	632.856	108.797	795.192	.	.	.	.	-93.3819	.	.	237.467	261.537	142.161	213.722	.	.	.	.	0	61	1	0	2	-6.30965	-55.2	1	1	-4.45387	0	1	-3.68659	-2.68899	0	0	0	0	2	100	98	56	56	0	1	0	1	7	2	0	3
88.1142	23.6763	31.3556	47.7154	.	.	.	.	-64.4148	.	.	246.867	159.457	294.678	233.667	.	.	.	.	0	58	1	0	3	.	-48	1	1	.	.	.	-0.607545	-3.008	0	0	0	0	2	100	86	54	56	0	8	0	1	12	4	1	0
863.28	431.735	420.974	571.996	.	.	.	.	-51.2356	.	.	205.205	198.773	189.496	197.825	.	.	.	.	0	54	1	0	1	-8.38785	0	0	0	-5.03271	1	1	-0.648541	-1.17008	0	0	0	0	2	100	95	56	56	0	3	0	1	7	2	0	3
414.518	481.453	356.279	417.417	.	.	.	.	-14.0498	.	.	183.913	168.657	123.207	158.593	.	.	.	.	0	66	1	0	1	1.16016	-46.8	1	1	0.632815	0	0	-4.60843	-5.23497	0	1	1	1	2	98	100	56	56	1	0	1	0	7	2	0	3
163.608	145.971	82.3315	130.637	.	.	.	.	-49.6774	.	.	167.504	142.969	141.02	150.498	.	.	.	.	.	43	1	.	2	.	45.6	0	0	.	.	.	.	.	.	.	.	.	2	84	84	56	56	9	9	0	1	5	1	1	.
518	.	127.347	.	.	.	.	.	.	.	.	.	.	113.376	.	.	.	.	.	.	73	1	.	2	.	-19.8	1	1	.	.	.	.	.	.	.	.	.	1	95	100	56	63	3	0	1	0	7	2	0	.
170.149	105.961	139.719	138.61	.	.	.	.	-17.8844	.	.	213.3	259.923	219.806	231.009	.	.	.	.	.	74	1	.	2	.	-52.8	1	1	.	.	.	.	.	.	.	.	.	2	104	105	56	56	0	0	1	0	10	3	0	.
40.7329	36.6262	36.8988	38.086	.	.	.	.	-9.4127	.	.	129.163	122.517	125.046	125.575	.	.	.	.	.	40	1	.	3	.	-237.6	1	1	.	.	.	.	.	.	.	.	.	1	96	95	52	56	2	3	1	0	11	3	0	.
718.334	595.218	481.387	598.313	.	.	.	.	-32.9856	.	.	157.802	212.962	244.142	204.969	.	.	.	.	.	39	1	.	2	.	18	0	0	.	.	.	.	.	.	.	.	.	2	84	87	56	63	9	8	1	0	7	3	0	.
130.71	42.1759	50.9596	74.6151	.	.	.	.	-61.0132	.	.	265.934	343.22	322.81	310.655	.	.	.	.	.	74	1	.	1	5.88273	37.2	0	0	3.06925	0	0	.	.	.	.	.	.	2	94	95	63	63	4	3	1	0	3	1	1	0
291.098	73.3495	49.0028	137.817	.	.	.	.	-83.1662	.	.	110.096	175.455	168.712	151.421	.	.	.	.	.	53	1	.	2	23.534	48	0	0	11.2963	0	0	.	.	.	.	.	.	2	92	100	63	56	5	0	1	0	4	1	1	0
342.149	305.929	115.828	254.635	.	.	.	.	-66.1469	.	.	190.34	199.352	144.785	178.159	.	.	.	.	.	64	1	.	2	.	-44.4	1	1	.	.	.	.	.	.	.	.	.	1	93	81	56	63	4	12	1	0	2	4	1	0
241.527	136.591	334.549	237.556	.	.	.	.	38.5138	.	.	178.39	156.566	216.934	183.963	.	.	.	.	.	49	1	.	3	21.719	116.4	0	0	11.8467	0	0	.	.	.	.	.	.	2	100	100	56	49	1	0	0	1	7	2	0	.
112.172	35.3008	16.7217	54.7315	.	.	.	.	-85.0929	.	.	485.272	102.648	122.626	236.848	.	.	.	.	.	21	1	.	3	-1.11834	-166.2	1	1	-0.958581	0	0	.	.	.	.	.	.	1	91	98	63	64	6	0	1	0	12	4	1	2
504.377	180.56	57.8011	247.579	.	.	.	.	-88.5401	.	.	304.868	216.086	217.726	246.226	.	.	.	.	.	50	1	.	1	-3.40667	-48	1	1	-1.57231	0	0	.	.	.	.	.	.	2	98	100	55	63	1	0	1	0	2	4	1	0
2121.2	2092.51	1273.23	1828.98	.	.	.	.	-39.976	.	.	249.332	264.644	149.702	221.226	.	.	.	.	0	53	1	0	1	.	13.2	0	0	.	.	.	-3.4896	-2.52407	0	0	0	0	2	100	100	56	60	0	0	1	0	9	3	0	.
942.926	794.806	187.365	641.699	.	.	.	.	-80.1294	.	.	155.413	270.806	109.184	178.468	.	.	.	.	.	45	1	.	1	.	-74.4	1	1	.	.	.	.	.	.	.	.	.	2	98	100	56	56	1	0	1	0	8	2	0	.
2094.19	391.822	561.623	1015.88	.	.	.	.	-73.1819	.	.	99.0031	140.833	144.966	128.267	.	.	.	.	.	37	1	.	2	.	91.8	0	0	.	.	.	.	.	.	.	.	.	1	91	89	56	63	5	7	0	1	10	3	0	.
33.9195	27.9353	.	.	.	.	.	.	.	.	.	329.503	189.561	.	.	.	.	.	.	.	72	1	.	2	.	-63.6	1	1	.	.	.	.	.	.	.	.	.	2	100	93	56	55	0	4	1	0	11	3	0	.
149.076	32.0247	149.658	110.253	.	.	.	.	0.390486	.	.	101.167	122.761	147.184	123.704	.	.	.	.	.	68	1	.	3	.	303.6	0	0	.	.	.	.	.	.	.	.	.	2	91	100	56	59	5	0	0	1	11	2	0	.
5666.37	2965.81	1480.59	3370.92	.	.	.	.	-73.8706	.	.	187.627	290.1	216.958	231.562	.	.	.	.	.	71	1	.	1	.	-21.6	1	1	.	.	.	.	.	.	.	.	.	1	88	88	56	56	7	7	0	1	8	2	0	3
141.821	114.05	109.742	121.871	.	.	.	.	-22.6196	.	.	175.088	131.7	179.789	162.192	.	.	.	.	.	55	1	.	2	.	-28.2	1	1	.	.	.	.	.	.	.	.	.	2	92	82	49	50	4	6	1	0	9	3	0	3
653.229	79.2189	303.633	345.361	.	.	.	.	-53.5181	.	.	213.321	84.423	158.603	152.116	.	.	.	.	0	44	1	0	3	12.5721	63.6	0	0	7.18407	0	0	-5.67176	-0.386855	1	1	0	0	1	91	78	56	63	5	14	0	1	12	4	1	3
4094.58	2524.19	3215.17	3277.98	.	.	.	.	-21.4775	.	.	340.467	235.96	209.569	261.999	.	.	.	.	.	74	1	.	3	-12.29	-42	1	1	-7.02283	1	1	.	.	.	.	.	.	2	83	100	63	56	11	0	0	1	11	3	0	0
1145.8	344.074	483.089	657.654	.	.	.	.	-57.8382	.	.	133.816	193.202	228.309	185.109	.	.	.	.	.	45	1	.	3	.	-4.8	0	1	.	.	.	.	.	.	.	.	.	2	93	88	56	56	4	7	1	0	5	1	1	.
328.854	61.3085	72.8179	154.327	.	.	.	.	-77.8571	.	.	84.1924	150.546	127.261	120.667	.	.	.	.	.	70	1	.	2	.	12	0	0	.	.	.	.	.	.	.	.	.	1	97	61	58	54	2	21	1	0	12	4	1	0
383.873	203.183	361.576	316.211	.	.	.	.	-5.80863	.	.	201.986	207.091	363.197	257.424	.	.	.	.	.	41	1	.	3	.	182.4	0	0	.	.	.	.	.	.	.	.	.	2	89	98	63	56	7	1	0	1	10	3	0	.
317.242	99.3914	141.153	185.929	.	.	.	.	-55.5063	.	.	170.194	84.9499	77.9623	111.036	.	.	.	.	.	57	1	.	2	.	-27.6	1	1	.	.	.	.	.	.	.	.	.	2	78	77	49	56	11	13	0	1	8	2	0	3
53.749	460.26	980.278	498.096	.	.	.	.	1723.81	.	.	239.865	200.08	189.141	209.695	.	.	.	.	.	57	1	.	1	.	58.8	0	0	.	.	.	.	.	.	.	.	.	2	100	95	56	56	0	3	1	0	8	2	0	.
3441.9	3683.83	3346.88	3490.87	.	.	.	.	-2.76053	.	.	108.375	173.425	102.14	127.98	.	.	.	.	.	55	1	.	1	-5.70676	-26.4	1	1	-4.0283	0	1	.	.	.	.	.	.	2	98	100	56	56	1	0	0	1	6	2	0	.
2676.91	2584.05	1633.92	2298.29	.	.	.	.	-38.9623	.	.	179.457	422.891	506.559	369.636	.	.	.	.	.	39	1	.	2	.	-15	1	1	.	.	.	.	.	.	.	.	.	2	100	90	63	70	0	0	1	0	11	3	0	0
2050.86	1492.69	1535.26	1692.94	.	.	.	.	-25.1406	.	.	277.811	308.368	139.858	242.012	.	.	.	.	.	49	1	.	1	.	-61.2	1	1	.	.	.	.	.	.	.	.	.	2	97	100	63	56	2	0	1	0	4	1	1	0
32.5165	32.035	14.1557	26.2357	.	.	.	.	-56.466	.	.	150.84	112.716	95.3153	119.624	.	.	.	.	.	54	1	.	3	.	-51.6	1	1	.	.	.	.	.	.	.	.	.	1	95	100	56	56	3	0	0	1	11	3	0	0
472.315	286.735	222.896	327.315	.	.	.	.	-52.8077	.	.	188.346	212.016	127.471	175.944	.	.	.	.	.	61	1	.	1	.	-12	1	1	.	.	.	.	.	.	.	.	.	2	84	92	56	49	9	4	0	1	5	1	1	.
1107.76	2184.94	3501.26	2264.66	.	.	.	.	216.066	.	.	106.103	140.113	216.855	154.357	.	.	.	.	.	26	1	.	3	.	-49.2	1	1	.	.	.	.	.	.	.	.	.	2	95	96	55	56	3	2	1	0	8	2	0	.
1976.88	1040.04	620.21	1212.37	.	.	.	.	-68.6268	.	.	114.856	124.233	102.925	114.004	.	.	.	.	.	49	1	.	3	.	-112.8	1	1	.	.	.	.	.	.	.	.	.	1	98	95	63	56	1	3	0	1	6	2	0	3
433.187	305.52	193.873	310.86	.	.	.	.	-55.2451	.	.	138.821	169.869	248.268	185.653	.	.	.	.	.	44	1	.	3	.	28.8	0	0	.	.	.	.	.	.	.	.	.	1	100	96	63	56	0	2	1	0	12	3	0	.
113.667	70.3396	42.6009	75.5357	.	.	.	.	-62.5212	.	.	122.355	109.297	98.8342	110.162	.	.	.	.	.	65	1	.	3	.	150	0	0	.	.	.	.	.	.	.	.	.	2	100	100	56	56	0	0	1	0	12	4	1	0
1162.08	750.625	269.381	727.363	.	.	.	.	-76.8192	.	.	78.2356	135.669	90.4562	101.453	.	.	.	.	.	41	1	.	2	.	4.8	0	0	.	.	.	.	.	.	.	.	.	1	98	87	56	63	1	8	0	1	2	4	1	3
1910.81	1713.07	1559.06	1727.64	.	.	.	.	-18.4086	.	.	64.6221	99.0848	127.53	97.079	.	.	.	.	.	40	1	.	2	4.48696	36	0	0	2.34102	0	0	.	.	.	.	.	.	1	100	96	51	56	0	2	0	1	10	2	0	3
1922.84	235.685	2066.49	1408.34	.	.	.	.	7.47057	.	.	148.42	97.4047	128.402	124.742	.	.	.	.	.	32	1	.	3	.	249.6	0	0	.	.	.	.	.	.	.	.	.	2	93	93	56	56	4	4	0	1	7	2	0	.
261.69	92.2705	79.7388	144.566	.	.	.	.	-69.5293	.	.	93.2667	167.24	116.633	125.713	.	.	.	.	.	53	1	.	2	2.59891	13.2	0	0	1.29946	0	0	.	.	.	.	.	.	2	96	91	46	56	2	5	1	0	7	2	0	.
1679.46	684.017	576.867	980.115	.	.	.	.	-65.6517	.	.	215.338	208.816	225.596	216.583	.	.	.	.	.	62	1	.	3	-3.3153	-16.8	1	1	-2.2102	0	0	.	.	.	.	.	.	2	100	100	56	56	0	0	1	0	6	2	0	.
1269.27	180.027	24.0188	491.105	.	.	.	.	-98.1077	.	.	195.516	154.149	60.7534	136.806	.	.	.	.	.	35	1	.	1	0.611706	-34.2	1	1	0.293619	0	0	.	.	.	.	.	.	1	96	68	57	65	2	19	1	0	7	1	1	.
265.838	109.403	54.7532	143.331	.	.	.	.	-79.4036	.	.	222.093	308.903	278.146	269.714	.	.	.	.	.	51	1	.	2	-2.32541	-90	1	1	-1.39525	0	0	.	.	.	.	.	.	2	100	96	49	56	0	2	1	0	6	2	0	3
3714.85	2072.92	1324.24	2370.67	1918.74	.	562.946	.	-64.3527	-84.8461	.	134.503	191.073	60.0898	128.555	120.49	.	96.2934	.	.	46	1	.	1	-2.2498	-31.2	1	1	-1.17381	0	0	.	.	.	.	.	.	1	98	100	61	56	1	0	0	1	7	2	0	.
1240.24	823.253	3769.34	1944.28	.	.	.	.	203.92	.	.	119.165	73.5869	79.8364	90.8626	.	.	.	.	.	19	1	.	2	-9.39957	107.4	0	0	-5.63974	1	1	.	.	.	.	.	.	1	98	84	59	73	1	2	1	0	7	2	0	.
1111.46	126.901	159.242	465.867	.	.	.	.	-85.6727	.	.	62.1856	74.7632	81.3905	72.7797	.	.	.	.	.	39	1	.	2	2.03156	123.6	0	0	1.01578	0	0	.	.	.	.	.	.	1	100	93	49	56	0	4	1	0	6	2	0	.
375.454	174.676	343.48	297.87	.	.	.	.	-8.51608	.	.	56.0154	65.2993	174.789	98.7012	.	.	.	.	.	35	1	.	3	-2.40823	-45.6	1	1	-1.20412	0	0	.	.	.	.	.	.	2	75	89	56	61	14	7	0	1	7	2	0	.
581.426	105.008	46.612	244.349	.	.	.	.	-91.9832	.	.	17.2274	43.0034	6.50401	22.245	.	.	.	.	.	37	1	.	2	.	-30.6	1	1	.	.	.	.	.	.	.	.	.	2	100	97	52	65	0	0	0	1	7	2	0	.
108.311	179.649	265.655	184.539	.	.	.	.	145.271	.	.	69.9508	155.152	150.809	125.304	.	.	.	.	.	58	1	.	2	.	12	0	0	.	.	.	.	.	.	.	.	.	2	98	93	53	56	1	4	0	1	6	2	0	.
136.869	28.7572	29.6511	65.0925	.	.	.	.	-78.3362	.	.	54.2056	87.9633	120.165	87.4446	.	.	.	.	.	35	1	.	3	-7.66821	40.8	0	0	-4.38183	0	1	.	.	.	.	.	.	1	100	68	51	56	0	18	1	0	7	2	0	.
1167.31	1177.16	318.897	887.787	.	.	.	.	-72.681	.	.	124.664	262.067	95.669	160.8	.	.	.	.	.	47	1	.	1	-1.11941	-116.4	1	1	-0.790169	0	0	.	.	.	.	.	.	1	100	100	56	56	0	0	0	1	6	2	0	.
1558.58	262.557	81.0463	634.062	.	.	.	.	-94.8	.	.	170.728	96.4258	188.192	151.782	.	.	.	.	.	22	1	.	3	.	198	0	0	.	.	.	.	.	.	.	.	.	2	100	84	49	63	0	10	1	0	6	2	0	.
489.355	130.184	233.243	284.261	336.146	315.631	491.8	363.756	-52.3367	0.499582	-25.6663	164.465	152.856	158.242	158.521	169.019	207.967	200.514	363.756	0	35	1	0	1	11.6982	-163.189	1	1	6.68466	0	0	10.8927	6.47387	0	0	0	0	1	100	91	56	56	0	5	0	1	1	4	1	0
1924.28	1804.03	1021.73	1583.35	1262.15	698.648	298.56	248.667	-46.9032	-84.4846	-87.0774	150.272	197.512	218.888	188.89	176.5	190.933	139.328	248.667	0	53	1	0	2	-6.66874	0	0	0	-2.85803	0	0	-5.69902	-1.83743	1	1	0	0	1	100	100	56	56	0	0	0	1	7	2	0	3
119.618	60.8835	26.7003	69.0672	67.4837	59.8042	62.733	89.9697	-77.6787	-47.5556	-24.7858	105.703	214.208	178.002	165.971	159.122	145.291	138.574	89.9697	0	48	1	0	2	24.7205	182.4	0	0	9.56924	0	0	3.04833	5.13635	0	0	0	0	2	97	100	62	49	2	0	1	0	10	3	0	.
923.042	550.071	699.516	724.21	660.542	512.991	469.537	472.858	-24.2162	-49.1316	-48.7717	313.441	174.004	207.886	231.777	213.648	265.49	159.26	472.858	0	62	1	0	3	-6.53955	42	0	0	-2.90647	0	0	0.499166	1.25175	0	0	0	0	2	92	100	53	56	4	0	0	1	5	1	1	3
921.358	813.53	1179.67	971.519	797.791	506.509	276.605	154.913	28.0358	-69.9786	-83.1865	124.984	162.971	91.7104	126.555	115.962	123.752	84.1841	154.913	0	59	1	0	1	13.0944	0	0	0	5.41839	0	0	3.93824	7.79515	0	0	0	0	1	98	100	56	57	1	0	0	1	8	2	0	.
326.326	175.493	130.009	210.609	192.169	143.484	136.848	124.24	-60.1599	-58.0642	-61.9278	111.088	119.235	112.656	114.326	107.436	110.796	86.7651	124.24	0	74	1	0	3	-5.47515	67.2	0	0	-2.34649	0	0	-1.45125	0.689707	0	0	0	0	2	100	100	56	52	0	0	0	1	6	2	0	3
82.8922	194.684	57.7	111.759	109.635	63.2446	103.264	72.3669	-30.3915	24.5758	-12.6977	438.228	584.268	684.576	569.024	603.655	497.397	707.547	72.3669	0	49	1	0	3	16.4947	-152.4	1	1	8.24734	0	0	8.81144	9.31495	0	0	0	0	1	100	100	56	56	0	0	0	1	2	4	1	3
271.973	172.068	227.486	223.842	214.755	203.092	187.493	328.507	-16.3572	-31.0619	20.7866	229.901	222.84	107.512	186.751	178.523	208.52	153.84	328.507	0	72	1	0	1	-2.56037	-52.8	1	1	-1.53622	0	0	-1.5282	-1.93647	0	0	0	0	2	89	98	56	56	6	1	1	0	1	4	1	0
112.757	49.1159	17.0554	59.6427	49.7515	32.4328	20.0779	12.2738	-84.8742	-82.1936	-89.1148	191.546	201.776	239.744	211.022	180.787	147.084	90.083	12.2738	0	73	1	0	3	0.694071	43.2	0	0	0.297459	0	0	-4.25867	-4.10783	0	1	0	1	1	100	98	58	54	0	1	1	0	7	2	0	.
803.805	588.041	276.742	556.196	445.269	276.225	112.487	188.092	-65.571	-86.0057	-76.5998	179.387	283.055	235.543	232.662	214.189	208.969	158.77	188.092	0	73	1	0	1	-5.82618	-28.8	1	1	-3.49571	0	0	-1.75046	-2.17307	0	0	0	0	2	93	97	56	63	4	2	0	1	1	4	1	0
5499.77	5336.08	3283.06	4706.3	4664.31	3777.65	4538.33	5567.08	-40.3054	-17.4813	1.22391	230.539	176.146	92.5702	166.419	181.005	1258.22	224.766	5567.08	0	57	1	0	1	1.30526	165.6	0	0	0.602427	0	0	-1.4488	-2.82441	0	0	0	0	1	100	100	56	56	0	0	0	1	7	2	0	.
1064.78	542.27	422.639	676.564	527.772	352.014	81.3947	191.254	-60.3075	-92.3558	-82.0382	148.505	148.388	95.1981	130.697	125.639	138.762	110.464	191.254	0	57	1	0	1	-5.11081	-21.6	1	1	-3.06648	0	0	-1.86822	-1.0266	0	0	0	0	2	100	98	59	55	0	1	0	1	12	4	1	3
251.425	109.428	35.4559	132.103	153.307	139.022	216.921	191.308	-85.898	-13.7234	-23.9106	174.381	192.359	237.32	201.353	185.034	186.289	136.077	191.308	0	49	1	0	3	-13.9967	8.4	0	0	-5.79172	1	1	-6.27906	-6.22603	1	1	1	1	1	95	100	0	56	3	0	0	1	5	1	1	0
192.766	20.9521	22.6468	78.7882	66.5954	82.8147	30.017	168.644	-88.2517	-84.4282	-12.5137	170.137	177.102	224.811	190.683	203.046	196.166	240.136	168.644	0	69	1	0	1	6.3277	108	0	0	2.71187	0	0	-7.72337	-4.05791	1	1	0	1	2	100	100	51	56	0	0	1	0	5	1	1	.
259.64	209.481	343.635	270.918	292.329	387.052	356.559	975.426	32.3506	37.3284	275.685	117.045	198.415	94.4381	136.633	124.133	294.391	86.632	975.426	0	41	1	0	1	-13.0473	-45.6	1	1	-5.79878	1	1	-1.25758	-4.19746	0	0	0	1	1	100	100	56	56	0	0	0	1	6	2	0	.
83.1528	219.301	339.634	214.029	182.065	130.384	86.1711	142.96	308.445	3.62977	71.9245	153.716	176.369	172.643	167.576	187.455	178.556	247.093	142.96	0	43	1	0	3	34.1201	0	0	0	14.6229	0	0	1.46167	5.43475	0	0	0	0	1	98	94	63	49	1	3	0	1	7	2	0	.
112.976	136.853	148.614	132.814	158.166	138.092	234.222	194.648	31.5451	107.321	72.2925	121.023	160.859	151.79	144.557	142.63	153.034	136.849	194.648	0	41	1	0	2	18.2898	158.4	0	0	6.27079	0	0	3.25107	3.39242	0	0	0	0	2	93	98	60	49	4	1	0	1	7	2	0	.
908.444	842.714	535.167	762.108	657.192	371.548	342.444	71.6837	-41.0897	-62.3043	-92.1092	246.924	139.094	146.904	177.641	181.479	159.52	192.993	71.6837	0	43	1	0	2	13.7687	-9.6	1	1	8.26125	0	0	21.8897	26.2438	0	0	0	0	1	100	100	51	57	0	0	1	0	1	4	1	0
2622.46	1268.05	1464.85	1785.12	1880.87	1561.07	2168.11	1549.92	-44.142	-17.3253	-40.8981	167.263	229.948	326.664	241.292	234.572	497.642	214.414	1549.92	0	39	1	0	3	-4.74674	13.2	0	0	-2.47656	0	0	-4.87405	-4.77253	0	1	0	1	2	100	98	52	56	0	1	0	1	11	3	0	0
327.678	152.245	32.4352	170.786	132.459	81.8235	17.4795	31.5245	-90.1015	-94.6657	-90.3794	186.317	124.871	86.9438	132.711	125.046	106.342	102.053	31.5245	1	70	1	1	3	-12.5873	-166.8	1	1	-6.86582	1	1	-7.5608	-5.10083	1	1	1	1	2	100	100	59	56	0	0	0	1	12	4	1	3
384.725	364.435	198.262	315.807	314.638	243.97	311.129	325.733	-48.4666	-19.1295	-15.3336	141.364	259.942	98.1856	166.497	146.892	182.66	88.0769	325.733	0	55	1	0	1	10.0132	-44.4	1	1	4.80634	0	0	1.12461	-1.27958	0	0	0	0	1	95	100	56	63	3	0	0	1	10	3	0	3
587.16	233.992	67.756	296.303	232.941	143.207	42.8577	18.2599	-88.4604	-92.7009	-96.8901	371.631	237.276	108.692	239.2	219.655	179.376	161.022	18.2599	0	53	1	0	2	18.693	19.2	0	0	7.73504	0	0	2.82585	0.687139	0	0	0	0	1	98	96	62	56	1	2	0	1	5	1	1	3
410.642	280.316	380.007	356.988	311.884	398.703	176.57	1026.29	-7.46028	-57.0015	149.924	207.089	162.724	107.296	159.036	174.186	344.608	219.636	1026.29	0	58	1	0	1	-14.1918	-83.4	1	1	-10.0178	1	1	6.51509	0.466172	0	0	0	0	2	88	86	58	64	7	8	0	1	3	1	1	0
597.386	605.193	368.246	523.608	531.218	330.691	554.048	133.774	-38.357	-7.25461	-77.6069	309.192	139.892	139.836	196.307	192.846	181.032	182.465	133.774	0	42	1	0	2	5.71323	-22.8	1	1	2.3641	0	0	0.327095	1.93345	0	0	0	0	1	98	100	58	56	1	0	1	0	5	1	1	.
86.5456	50.9173	14.0431	50.502	42.6283	31.5767	19.0071	38.2878	-83.7738	-78.038	-55.76	191.858	70.8682	228.412	163.713	200.864	168.349	312.317	38.2878	0	54	1	0	3	9.53608	-4.8	0	1	4.08689	0	0	0.617123	3.23908	0	0	0	0	1	100	100	56	63	0	0	0	1	6	2	0	3
26.7042	14.612	12.6999	18.0054	15.7461	17.5679	8.96832	39.4673	-52.4421	-66.416	47.7944	265.978	112.84	177.16	185.326	183.545	154.729	178.201	39.4673	0	74	1	0	3	5.11794	72	0	0	2.1934	0	0	-1.19734	1.17202	0	0	0	0	2	98	100	56	57	1	0	1	0	5	1	1	3
205.917	168.644	147.427	173.996	173.27	185.605	171.093	403.587	-28.4048	-16.9118	95.9951	177.471	355.394	133.279	222.048	214.881	252.622	193.378	403.587	0	60	1	0	1	-10.3528	-25.2	1	1	-5.91586	1	1	1.38106	1.46737	0	0	0	0	1	97	100	58	54	2	0	0	1	12	4	1	0
189.789	229.823	277.249	232.287	274.892	272.568	402.705	493.097	46.0825	112.186	159.813	152.825	211.217	119.638	161.227	192.346	252.496	285.704	493.097	0	48	1	0	1	0.550267	-16.8	1	1	0.235829	0	0	0.855386	0.0465495	0	0	0	0	2	100	100	53	56	0	0	1	0	6	2	0	.
1050.65	106.688	72.1999	409.847	322.688	243.347	61.213	32.6703	-93.1281	-94.1738	-96.8905	299.522	301.087	187.508	262.706	313.493	257.329	465.856	32.6703	0	51	1	0	1	1.83385	-54	1	1	0.785935	0	0	1.35185	-0.27113	0	0	0	0	1	100	98	56	61	0	1	0	1	5	1	1	3
2363.1	293.877	217.307	958.094	772.63	610.107	216.236	253.892	-90.8041	-90.8494	-89.256	212.52	84.605	94.525	130.55	137.663	160.909	159.003	253.892	0	44	1	0	2	4.92549	8.4	0	0	2.1891	0	0	1.16605	5.30111	0	0	0	0	1	100	95	56	56	0	3	0	1	6	2	0	3
89.0149	79.6243	55.744	74.7944	.	142.637	.	346.18	-37.3768	.	288.901	110.045	129.822	200.023	146.63	.	.	.	346.18	0	63	1	0	3	.	0	0	0	.	.	.	0.576334	0.601392	0	0	0	0	2	100	100	56	42	7	0	0	1	6	2	0	3
193.015	161.867	144.043	166.308	197.067	140.908	289.345	78.1358	-25.3719	49.9081	-59.5182	155.477	340.275	281.824	259.192	267.413	229.557	292.074	78.1358	0	48	1	0	2	1.12745	-152.4	1	1	0.751635	0	0	-1.87033	-7.25449	0	0	1	1	1	98	100	63	52	1	0	0	1	5	1	1	0
915.13	762.26	411.484	696.292	716.838	469.315	778.476	241.486	-55.0355	-14.9328	-73.6118	175.953	152.814	103.155	143.974	151.536	169.526	174.221	241.486	0	52	1	0	2	2.74531	48	0	0	1.56875	0	0	-1.15364	2.18675	0	0	0	0	1	97	100	58	56	2	0	1	0	12	4	1	0
2523.23	1773.24	450.011	1582.16	1616.6	1249.59	1719.92	1554.77	-82.1653	-31.8365	-38.3819	127.891	145.482	69.8604	114.411	116.154	403.877	121.382	1554.77	0	52	1	0	1	-1.14562	0	0	0	-0.654642	0	0	-2.84122	0.0187075	0	0	0	0	1	96	93	55	61	2	4	1	0	12	4	1	0
538.738	143.379	46.7481	242.955	240.195	262.26	231.915	493.9	-91.3227	-56.9522	-8.32265	245.779	175.051	196.748	205.86	198.35	257.46	175.82	493.9	0	36	1	0	3	5.08005	29.4	0	0	2.77093	0	0	-0.85988	3.60719	0	0	0	0	1	93	98	56	63	4	1	0	1	11	3	0	0
305.03	47.4059	27.1863	126.541	112.84	133.723	71.7394	264.658	-91.0873	-76.4812	-13.2355	153.801	238.957	108.823	167.193	183.867	200.025	233.889	264.658	0	26	1	0	1	1.37261	-43.2	1	1	0.748698	0	0	1.22795	-3.07711	0	0	0	0	1	95	92	56	59	3	5	1	0	11	3	0	0
549.158	201.908	380.139	377.069	475.129	512.71	769.31	864.943	-30.7778	40.0889	57.5034	167.063	131.24	130.638	142.981	137.188	282.739	119.811	864.943	0	52	1	0	3	3.02167	-30	1	1	1.20867	0	0	-1.41709	0.312052	0	0	0	0	1	100	100	56	49	0	0	0	1	6	2	0	3
548.996	162.218	130.183	280.466	257.304	219.394	187.817	229.975	-76.287	-65.789	-58.1098	165.471	51.8337	169.225	128.843	142.819	160.25	184.746	229.975	0	36	1	0	3	-13.115	15.6	0	0	-6.29519	1	1	-4.08722	-2.61428	0	1	0	0	2	100	100	56	56	0	0	0	1	7	2	0	.
1307.71	483.93	120.479	637.374	590.456	406.716	449.7	155.688	-90.7871	-65.6118	-88.0947	177.483	279.946	123.117	193.515	187.174	180.877	168.149	155.688	0	34	1	0	1	-9.68913	-42.6	1	1	-5.81348	1	1	-12.087	-1.79579	1	1	0	0	1	96	100	56	60	2	0	0	1	12	4	1	3
1660.55	199.653	98.9038	653.037	571.309	428.458	326.125	56.7069	-94.0439	-80.3605	-96.5851	120.734	91.0649	76.331	96.0435	111.523	100.56	157.961	56.7069	0	42	1	0	2	-4.78065	88.8	0	0	-2.20645	0	0	-1.65061	-0.89659	0	0	0	0	1	90	95	51	56	5	3	1	0	8	2	0	3
2581.64	917.677	253.55	1250.95	1080.15	913.136	567.72	1162.77	-90.1787	-78.0093	-54.9598	310.781	337.283	187.279	278.448	262.177	442.296	213.365	1162.77	0	48	1	0	1	5.8754	0	0	0	2.61129	0	0	0.193894	2.23461	0	0	0	0	1	94	100	63	49	5	0	0	1	7	2	0	.
92.3174	29.0882	31.1196	50.8417	70.2999	59.5372	128.674	45.5747	-66.2906	39.3825	-50.6326	139.533	144.968	148.955	144.485	154.868	133.009	186.016	45.5747	0	21	1	0	2	-10.5628	21.6	0	0	-5.76154	1	1	6.77434	1.91218	0	0	0	0	2	96	100	56	56	2	0	1	0	12	4	1	0
414	953.487	890.859	752.782	739.94	974.625	701.414	1352.74	.	69.4237	.	.	179.83	189.112	.	.	.	147.666	1352.74	0	45	1	0	2	-1.11244	7.2	0	0	-0.533972	0	0	-0.0887333	-1.56033	0	0	0	0	1	94	97	49	63	3	2	1	0	9	3	0	.
571.779	734.403	601.632	635.938	564.732	365.346	351.114	302.206	5.22111	-38.5927	-47.1464	245.267	199.845	241.628	228.914	211.101	229.322	157.663	302.206	0	64	1	0	2	11.9191	46.8	0	0	5.29736	0	0	0.878246	3.47919	0	0	0	0	2	100	100	63	61	0	0	1	0	2	4	1	0
2712.1	4962.51	1776.44	3150.35	4284.43	4284.43	7686.66	.	-34.4995	183.421	.	273.304	261.092	136.982	223.792	219.781	.	207.748	.	1	66	1	1	1	-6.78576	-91.2	1	1	-3.87758	0	0	-9.63	-7.9	1	1	1	1	2	98	100	64	56	0	0	1	0	1	4	1	3
447.244	157.331	26.94	210.505	381.32	337.85	893.767	321.299	-93.9764	99.8386	-28.1603	96.5927	204.195	139.656	146.814	162.48	194.244	209.477	321.299	0	38	1	0	3	-6.30464	58.8	0	0	-3.28938	0	0	-1.95564	-0.341269	0	0	0	0	2	96	102	56	56	3	0	1	0	11	3	0	.
233.2	.	1145.22	.	.	413.317	35.8773	58.854	.	-84.6152	.	.	.	158.945	.	.	.	109.806	58.854	0	59	1	0	3	-11.6894	-13.2	1	1	-5.00972	1	1	-3.95081	-4.79957	0	0	0	1	2	100	96	56	56	2	2	0	1	7	2	0	3
172.691	119.101	125.284	139.025	126.454	95.456	88.7409	90.5641	-27.4518	-48.6128	-47.5571	215.915	200.254	190.806	202.325	192.199	171.872	161.822	90.5641	0	52	1	0	2	13.3613	0	0	0	6.41343	0	0	-2.17607	7.60304	0	0	0	0	1	100	100	63	51	0	0	0	1	5	1	1	0
608	37.9149	122.804	256.24	222.709	92.105	122.119	85.5864	.	-79.9147	.	.	117.958	196.341	.	.	.	136.773	85.5864	0	31	1	0	3	-6.71442	106.8	0	0	-2.98419	0	0	-10.0117	-2.9973	1	1	0	0	2	100	102	56	56	0	0	1	0	10	2	0	3
2200	1568.94	2423.8	2064.25	1748	1412.62	799.252	858.506	.	-63.6704	.	.	157.419	127.337	.	.	.	244.669	858.506	0	30	1	0	3	-2.22342	12.6	0	0	-0.889367	0	0	-0.276539	-1.86114	0	0	0	0	1	89	95	61	63	7	3	1	0	7	2	0	2
2416.79	408.193	756.434	1193.8	958.915	785.915	254.247	502.106	-68.7008	-89.48	-79.2242	341.431	302.25	283.294	308.992	272.575	318.481	163.324	502.106	0	58	1	0	2	-3.33765	24	0	0	-1.66882	0	0	-2.07176	-0.750149	0	0	0	0	2	93	100	57	51	4	0	0	1	5	1	1	0
169.372	134.777	124.059	142.736	182.537	264.859	301.939	728.922	-26.7539	78.2693	330.366	210.737	248.857	160.373	206.656	180.73	290.369	102.953	728.922	0	73	1	0	1	-1.19451	-12	1	1	-0.551311	0	0	-0.916359	-0.219946	0	0	0	0	1	100	100	56	56	0	0	1	0	11	3	0	0
655.614	535.477	897.412	696.167	606.874	454.078	338.993	378.372	36.8811	-48.2938	-42.2875	127.58	227.685	194.963	183.409	176.079	216.537	154.088	378.372	0	23	1	0	1	3.10734	-115.8	1	1	1.62122	0	0	-9.27599	-9.21999	1	1	1	1	2	96	89	56	63	2	7	1	0	1	4	1	0
911.522	527.258	397.597	612.126	571.495	571.495	449.605	.	-56.381	-50.6754	.	95.5946	73.5933	82.707	83.965	86.9145	.	95.7633	.	0	65	1	0	3	0.428448	15.6	0	0	0.233699	0	0	-1.22569	-0.918586	0	0	0	0	1	100	100	58	56	0	0	0	1	2	4	1	0
507.05	360.022	76.0422	314.371	263.6	150.43	111.287	57.7732	-85.003	-78.0521	-88.606	161.932	186.283	223.09	190.435	169.535	147.183	106.835	57.7732	0	68	1	0	3	0.306369	7.2	0	0	0.147057	0	0	-0.414968	-0.671356	0	0	0	0	2	95	100	56	56	3	0	0	1	2	4	1	0
4445.6	1611.17	1267.93	2441.57	1997.78	1324.62	666.414	243.174	-71.479	-85.0096	-94.53	188.159	218.659	235.688	214.169	192.009	202.242	125.53	243.174	1	50	1	1	2	-10.5552	18	0	0	-4.87162	0	1	-5.61736	-3.6961	1	1	0	0	2	97	98	61	63	2	1	1	0	3	1	1	0
352.658	248.587	162.786	254.677	200.501	121.151	37.9714	52.3411	-53.8401	-89.2328	-85.1581	157.628	225.988	119.407	167.674	185.518	158.882	239.047	52.3411	0	62	1	0	1	4.31745	-117.6	1	1	2.72681	0	0	16.0188	17.0867	0	0	0	0	1	97	96	63	51	2	2	1	0	5	1	1	0
122.145	37.9608	34.4404	64.8488	52.2428	52.2425	14.425	.	-71.8037	-88.1903	.	138.83	126.949	137.363	134.381	145.606	.	179.282	.	0	57	1	0	3	-11.2509	-42	1	1	-5.87003	1	1	-2.60506	-1.41678	0	0	0	0	1	100	100	63	56	0	0	0	1	12	4	1	0
3035.42	712.225	941.189	1562.94	1211.58	887.969	157.508	305.73	-68.9931	-94.811	-89.9279	180.632	226.87	224.656	210.719	215.158	233.272	228.473	305.73	0	60	1	0	2	-15.7579	-33.6	1	1	-7.87894	1	1	-3.63593	-5.86655	0	0	1	1	2	100	100	56	56	0	0	0	1	12	4	1	0
700.815	925.758	904.154	843.575	742.749	482.228	440.269	365.903	29.0146	-37.1776	-47.7889	272.596	246.497	309.376	276.156	283.47	299.957	305.412	365.903	0	54	1	0	3	-25.0168	-24	1	1	-9.68391	1	1	-8.14349	-7.93128	1	1	1	1	2	100	98	56	56	0	1	0	1	7	2	0	.
537.312	1216.82	999.271	917.8	.	917.8	.	.	85.9761	.	.	212.271	251.409	258.705	240.795	.	.	.	.	.	47	1	.	2	-13.6482	61.2	0	0	-7.12078	1	1	.	.	.	.	.	.	2	84	100	49	56	8	0	0	1	11	3	0	.
295.336	585.131	449.397	443.288	527.327	433.964	779.444	645.642	52.1646	163.918	118.613	292.259	493.357	173.56	319.725	296.771	366.545	227.908	645.642	0	56	1	0	1	0.535703	85.2	0	0	0.321422	0	0	-2.37105	-3.06689	0	0	0	0	1	100	89	55	50	0	6	1	0	12	4	1	0
1695.47	411.224	393.635	833.444	657.389	455.945	129.223	61.3936	-76.7832	-92.3784	-96.379	154.947	168.325	268.065	197.112	185.008	160.285	148.695	61.3936	0	47	1	0	3	-11.3222	-96	1	1	-6.79331	1	1	-0.941543	-0.970966	0	0	0	0	1	83	100	53	56	9	0	1	0	11	3	0	0
408.465	197.719	63.3626	223.182	188.052	113.883	82.6626	14.9238	-84.4876	-79.7626	-96.3464	215.372	317.902	120.785	218.02	198.995	162.181	141.921	14.9238	0	38	1	0	1	-16.9481	-166.8	1	1	-9.24443	1	1	-1.70912	-2.83088	0	0	0	0	1	100	98	56	56	0	1	1	0	9	3	0	.
681.915	579.431	341.247	534.197	472.375	328.728	286.908	333.571	-49.9575	-57.9261	-51.0831	221.401	238.662	201.218	220.427	219.158	242.04	215.35	333.571	0	46	1	0	2	0.287277	17.4	0	0	0.164158	0	0	-1.20612	-0.194	0	0	0	0	1	100	100	56	64	0	0	1	0	2	3	0	0
229.31	57.177	94.6431	127.043	120.411	102.125	100.515	86.157	-58.7269	-56.166	-62.4276	194.453	200.119	263.423	219.332	208.135	183.739	174.542	86.157	0	45	1	0	3	-20.1594	-150	1	1	-14.2301	1	1	-2.44703	-4.64337	0	0	0	1	2	76	88	59	49	14	6	1	0	11	4	1	3
857.821	930.4	1405.32	1064.51	884.894	701.382	346.03	897.738	63.8246	-59.6617	4.65324	141.885	121.866	112.616	125.456	131.444	284.703	149.408	897.738	0	71	1	0	2	-4.29748	55.2	0	0	-2.14874	0	0	-1.47048	-3.06308	0	0	0	0	2	95	91	56	58	3	5	1	0	10	3	0	.
474.82	56.2621	49.4871	193.523	182.626	157.662	149.937	114.067	-89.5777	-68.4223	-75.9767	194.45	151.135	85.806	143.797	130.186	126.963	89.3543	114.067	0	36	1	0	1	-2.65205	-267.6	1	1	-1.38368	0	0	-0.0683475	-1.13119	0	0	0	0	1	100	88	62	60	1	7	1	0	2	4	1	0
2122.02	364.976	191.337	892.776	685.349	488.091	63.0652	64.0363	-90.9833	-97.0281	-96.9823	97.247	111.348	78.2443	95.6133	104.318	96.2613	130.43	64.0363	0	43	1	0	1	-4.98179	121.2	0	0	-3.14639	0	0	-5.0009	3.22571	1	1	0	0	2	84	77	50	48	8	11	0	1	2	4	1	0
133.344	140.58	130.301	134.742	117.955	78.3213	67.5949	60.366	-2.2822	-49.308	-54.7293	102.933	113.879	128.165	114.992	133.015	118.486	187.085	60.366	0	52	1	0	3	-0.187499	21.6	0	0	-0.112499	0	0	2.46724	2.62144	0	0	0	0	2	88	96	56	49	7	2	1	0	11	3	0	0
1650.56	907.163	681.731	1079.82	890.764	580.964	323.602	248.926	-58.697	-80.3944	-84.9187	199.015	221.348	155.203	191.855	177.28	191.61	133.556	248.926	0	43	1	0	2	-0.799351	-13.2	1	1	-0.47961	0	0	3.09343	0.273649	0	0	0	0	2	96	100	54	56	2	0	1	0	12	4	1	0
849.655	660.858	457.229	655.914	662.564	1110.73	682.514	3564.25	-46.1865	-19.6717	319.493	208.508	258.148	297.083	254.579	242.345	906.726	205.64	3564.25	0	71	1	0	1	-6.24562	23.4	0	0	-2.88259	0	0	-3.47251	-0.871026	0	0	0	0	1	100	92	56	63	0	5	1	0	7	2	0	.
661.344	420.066	289.411	456.94	448.669	527.231	423.855	1261.55	-56.239	-35.9101	90.755	188.447	288.71	168.682	215.28	200.6	412.789	156.563	1261.55	0	53	1	0	1	2.4244	247.2	0	0	1.2122	0	0	4.62289	6.56706	0	0	0	0	1	100	82	56	56	0	10	1	0	8	2	0	.
312.331	311.983	247.801	290.705	289.207	216.869	284.714	239.5	-20.6608	-8.84208	-23.3185	101.535	236.212	213.789	183.845	176.874	189.399	155.96	239.5	0	39	1	0	2	-31.9692	0	0	0	-19.1815	1	1	-7.69227	-9.17912	1	1	1	1	2	67	100	55	56	18	0	0	1	12	4	1	0
2645.27	2005.88	1580.24	2077.13	2024.2	1743.72	1865.4	2627.67	-40.2618	-29.4815	-0.665293	204.142	216.216	113.098	177.819	177.875	667.834	178.043	2627.67	1	43	1	1	1	-25.5283	-37.2	1	1	-14.5876	1	1	-11.6607	-5.57768	1	1	1	1	1	100	97	56	65	0	0	1	0	6	3	0	0
1115.15	215.367	343.084	557.868	732.857	613.35	1257.82	350.689	-69.2344	12.7937	-68.5524	261.661	282.888	221.124	255.224	266.384	283.245	299.861	350.689	0	51	1	0	1	4.52284	0	0	0	2.08746	0	0	-3.55554	-2.05332	0	0	0	0	1	100	100	58	50	0	0	0	1	8	2	0	.
362.091	335.166	365.537	354.265	346.692	267.997	323.974	288.384	0.95181	-10.5268	-20.356	70.7209	124.564	118.91	104.731	105.157	141.802	106.434	288.384	0	36	1	0	2	-26.1363	206.4	0	0	-15.6818	1	1	2.64055	-0.595548	0	0	0	0	1	97	100	62	49	2	0	0	1	1	4	1	0
975.519	1340.8	1741.74	1352.68	1308.9	936.177	1177.54	786.088	78.5446	20.7092	-19.4185	178.538	168.953	161.585	169.692	161.886	286.726	138.468	786.088	1	73	1	1	2	-11.8286	-64.8	1	1	-6.17143	1	1	-4.66284	-4.83125	0	1	0	1	2	98	100	56	56	1	0	0	1	10	3	0	.
47.4374	18.4636	19.0582	28.3197	23.7537	18.3564	10.0558	15.2306	-59.8246	-78.8019	-67.8932	134.55	171.447	177.876	161.291	157.6	129.126	146.528	15.2306	0	62	1	0	1	20.6414	154.8	0	0	11.2589	0	0	-3.5957	1.5317	0	0	0	0	1	88	92	49	61	6	5	0	1	6	3	0	3
1828.17	852.593	750.623	1143.8	1238.46	1290.3	1522.43	2350.28	-58.9413	-16.724	28.5589	139.238	99.4448	86.6669	108.45	112.997	560.453	126.637	2350.28	0	66	1	0	2	1.02159	-21.6	1	1	0.360561	0	0	-0.561341	-0.977052	0	0	0	0	1	100	96	54	56	0	2	0	1	11	2	0	.
44.1861	15.6787	16.4547	25.4398	26.7525	29.0726	30.6903	54.0317	-62.7604	-30.5431	22.282	185.408	165.039	145.189	165.212	247.368	208.701	493.835	54.0317	0	63	1	0	1	11.3154	-54	1	1	5.22251	0	0	-3.37717	-2.74891	0	0	0	0	1	100	100	56	54	0	0	0	1	7	2	0	.
3068.01	2093.96	1150.08	2104.01	2062.19	1352.66	1936.72	608.499	-62.5139	-36.8738	-80.1663	161.539	263.793	114.086	179.806	193.318	276.354	233.855	608.499	0	34	1	0	1	3.3719	30	0	0	1.75925	0	0	-2.17495	-1.37995	0	0	0	0	1	100	100	49	56	0	0	0	1	10	3	0	.
630.162	210.17	105.166	315.166	273.333	179.601	147.834	14.8438	-83.3113	-76.5404	-97.6444	77.1627	37.0888	35.0553	49.7689	84.5849	70.6367	189.033	14.8438	0	66	1	0	2	-4.01532	-123.6	1	1	-2.53599	0	0	-4.24903	-4.92803	0	1	0	1	2	100	100	56	56	0	0	0	1	1	4	1	0
4714.26	1371.63	662.476	2249.46	2425	2106.07	2951.61	2202.02	-85.9474	-37.3897	-53.2903	199.13	162.075	144.217	168.474	182.04	586.036	222.739	2202.02	1	54	1	1	2	-18.4442	-76.8	1	1	-8.85321	1	1	-10.2413	-9.72935	1	1	1	1	1	89	93	56	56	6	4	1	0	11	3	0	3
2257.12	1261.08	370.355	1296.18	1330.69	1081.4	1434.2	1345.33	-83.5917	-36.4587	-40.3959	229.382	122.21	171.667	174.419	173.104	407.55	169.157	1345.33	0	58	1	0	3	-10.4697	-25.8	1	1	-5.71073	1	1	-7.60749	-6.03219	1	1	1	1	1	98	95	56	63	1	3	1	0	1	4	1	0
82.9704	92.3372	157.63	110.979	116.401	122.708	132.665	240.277	89.9828	59.8946	189.593	142.964	280.859	206.889	210.237	237.376	237.956	318.793	240.277	0	72	1	0	1	-5.46152	-6	1	1	-3.27691	0	0	-2.63693	-2.61351	0	0	0	0	2	96	90	56	70	2	7	0	1	8	4	1	0
3332.68	2028.53	951.293	2104.17	1701.48	1268.91	493.406	1567.15	-71.4556	-85.1949	-52.9763	179.705	269.376	185.731	211.604	191.661	466.759	131.832	1567.15	0	58	1	0	1	-7.44449	-6	1	1	-3.30866	0	0	-3.64885	-1.85142	0	0	0	0	1	100	100	60	58	0	0	1	0	12	2	0	.
432.859	155.106	33.5561	207.173	251.483	251.485	384.412	.	-92.2478	-11.1923	.	121.2	100.013	52.1002	91.1047	88.7667	.	81.7527	.	0	43	1	0	1	8.87516	20.4	0	0	4.09623	0	0	3.16348	1.2588	0	0	0	0	1	95	93	57	56	3	4	1	0	1	2	0	.
2424.08	671.89	108.31	1068.09	973.005	731.694	687.74	438.336	-95.5319	-71.6289	-81.9174	122.342	77.964	52.8249	84.3768	79.2427	151.061	63.8402	438.336	0	39	1	0	2	3.18799	-42	1	1	1.59399	0	0	-3.14679	0.511718	0	0	0	0	1	100	100	58	57	0	0	0	1	7	4	1	0
408.137	657.973	342.062	469.391	.	373.382	.	85.3565	-16.1895	.	-79.0863	77.3209	137.715	60.7908	91.9424	.	.	.	85.3565	0	58	1	0	1	-5.40698	-41.4	1	1	-3.0897	0	0	-1.49022	-2.52086	0	0	0	0	1	100	97	50	62	0	2	1	0	1	4	1	0
225.181	218.291	86.2816	176.585	135.381	66.8422	11.7705	10.9779	-61.6835	-94.7729	-95.1248	171.221	111.529	136.693	139.814	137.23	111.979	129.475	10.9779	0	50	1	0	3	-10.4054	-58.8	1	1	-3.78378	0	0	1.37003	0.013809	0	0	0	0	1	100	100	35	63	0	0	1	0	1	1	1	.
158.479	34.6444	84.4861	92.5366	189.188	146.111	479.143	8.445	-46.6896	202.337	-94.6712	305.739	271.537	175.404	250.893	272.383	219.595	336.852	8.445	0	64	1	0	1	10.9897	38.4	0	0	5.49486	0	0	-3.12151	1.84298	0	0	0	0	2	98	100	56	57	1	0	0	1	5	4	1	0
573.336	281.157	515.359	456.617	417.717	331.192	301.016	266.247	-10.1122	-47.4974	-53.5617	156.549	111.053	200.242	155.948	163.729	184.233	187.072	266.247	0	66	1	0	3	3.49548	0	0	0	2.20767	0	0	-1.39735	-1.97051	0	0	0	0	2	84	75	56	56	9	14	0	1	2	4	1	0
1116.78	615.225	196.476	642.826	721.105	593.312	955.945	697.364	-82.4068	-14.4014	-37.5556	136.385	215.233	152.173	167.93	171.154	276.396	180.825	697.364	0	58	1	0	2	9.93351	14.4	0	0	5.1827	0	0	-3.92001	-3.79766	0	0	0	0	2	83	96	59	56	10	2	1	0	9	3	0	.
129.457	84.3828	68.854	94.2312	81.7488	57.9205	44.3016	46.9899	-46.8132	-65.7789	-63.7023	348.808	399.708	188.764	312.427	285.365	237.69	204.181	46.9899	0	41	1	0	1	5.33169	-96	1	1	2.28501	0	0	4.68857	-2.97869	0	0	0	0	2	96	86	56	56	2	8	1	0	10	3	0	.
78.2145	32.0366	14.3491	41.5334	54.3648	41.4441	92.8591	21.7978	-81.6541	18.7236	-72.1307	198.076	227.542	146.868	190.828	186.887	153.869	175.062	21.7978	0	47	1	0	1	14.1086	-93.6	1	1	7.36101	0	0	-1.98088	0.655537	0	0	0	0	1	88	98	51	54	6	1	0	1	11	3	0	.
1792.14	835.906	442.533	1023.53	974.949	948.644	829.212	1679.33	-75.307	-53.7307	-6.29505	217.795	152.71	127.557	166.021	167.321	469.722	171.223	1679.33	0	45	1	0	2	-3.98555	-99.6	1	1	-1.77136	0	0	-2.15198	-1.28408	0	0	0	0	2	98	98	56	57	1	1	1	0	11	3	0	.
180.754	207.575	88.1918	158.84	342.621	481.832	893.963	1246.25	-51.209	394.573	589.472	179.596	153.473	150.445	161.171	236.299	438.29	461.685	1246.25	0	65	1	0	2	6.69379	-73.2	1	1	3.34689	0	0	-1.78302	-2.43348	0	0	0	0	2	100	100	56	56	0	0	0	1	7	2	0	.
1901.18	1828.65	962.484	1564.1	1545.38	998.759	1489.2	640.93	-49.3744	-21.6696	-66.2878	146.143	213.845	82.1444	147.378	204.209	291.553	374.702	640.93	0	63	1	0	1	-1.61362	-108	1	1	-0.744747	0	0	-1.35038	-3.1423	0	0	0	0	1	82	61	56	49	10	19	0	1	7	2	0	.
63.81	44.4349	12.6023	40.2824	283.396	337.637	1012.74	280.784	.	1487.11	.	.	105.533	152.908	.	.	.	382.403	280.784	0	54	1	0	3	7.23848	247.8	0	0	3.34084	0	0	4.8712	4.41907	0	0	0	0	1	78	92	49	65	11	5	0	1	1	2	0	.
312.364	207.823	81.9496	200.712	289.517	271.529	555.93	407.4	-73.7647	77.9748	30.4248	143.708	178.285	150.076	157.356	198.125	239.98	320.432	407.4	0	38	1	0	2	-3.63832	-42.6	1	1	-1.81916	0	0	-0.265822	0.26756	0	0	0	0	1	81	81	48	64	9	11	1	0	10	3	0	.
757.801	277.351	.	.	.	571.895	612.31	640.12	.	-19.199	-15.5292	73.167	109.877	.	.	.	.	97.0736	640.12	0	32	1	0	.	3.99682	6	0	0	1.84468	0	0	1.84237	0.73934	0	0	0	0	2	100	100	61	56	0	0	1	0	6	2	0	.
1359.48	1011.97	1262.83	1211.43	1272.48	1271.33	1455.63	2278.69	-7.10961	7.07257	67.6143	238.922	259.409	287.283	261.872	323.986	714.926	510.331	2278.69	1	64	1	1	3	-5.26903	-92.4	1	1	-2.87402	0	0	-7.78306	-7.65527	1	1	1	1	2	100	100	49	54	0	0	0	1	11	3	0	.
983.866	248.512	146.789	459.723	618.03	518.909	1092.95	370.939	-85.0804	11.0875	-62.2978	94.1499	116.855	49.1818	86.729	82.4775	140.17	69.7228	370.939	0	57	1	0	1	-4.12885	-76.8	1	1	-2.2521	0	0	-3.20145	-3.14093	0	0	0	0	1	100	98	56	56	0	1	0	1	9	3	0	.
268.818	199.798	184.783	217.8	302.634	217.583	557.137	77.1795	-31.261	107.254	-71.2893	91.7468	59.4522	105.235	85.478	184.468	163.011	481.439	77.1795	0	56	1	0	3	10.117	-8.4	1	1	5.78116	0	0	-0.478104	1.77951	0	0	0	0	1	100	100	58	54	0	0	1	0	1	4	1	0
663.691	246.1	191.875	367.222	384.977	315.638	438.243	284.38	-71.0897	-33.9689	-57.1518	380.487	219.694	186.981	262.387	241.883	250.382	180.37	284.38	0	45	1	0	2	0.90214	-256.8	1	1	0.492076	0	0	-3.24169	-1.47452	0	0	0	0	1	100	100	55	50	0	0	0	1	11	3	0	0
428.922	142.8	166.276	245.999	564.096	527.31	1518.38	522.965	-61.2341	254	21.9254	90.6864	84.751	91.5161	88.9845	121.433	201.739	218.778	522.965	0	31	1	0	2	-6.64236	-82.8	1	1	-3.18833	0	0	-1.81658	-3.27009	0	0	0	0	2	79	100	56	52	12	0	0	1	7	2	0	.
2849.29	247.974	667.191	1254.82	1497.41	1208.5	2225.17	300.828	-76.584	-21.9046	-89.442	195.937	86.5025	140.563	141.001	162.31	190.014	226.238	300.828	0	44	1	0	3	0.491971	175.2	0	0	0.236146	0	0	5.3665	2.3313	0	0	0	0	2	100	100	63	49	0	0	0	1	7	2	0	3
25.0583	26.3985	50.9585	34.1384	29.9129	22.7732	17.2363	20.6128	103.36	-31.2152	-17.7406	117.273	171.59	163.329	150.73	143.499	118.921	121.803	20.6128	0	49	1	0	2	3.14863	-28.8	1	1	1.21882	0	0	0.0598958	-0.622966	0	0	0	0	2	100	96	56	56	0	2	0	1	7	2	0	.
628.854	492.27	453.134	524.753	562.936	460.953	677.485	545.292	-27.9429	7.73333	-13.288	93.695	88.0167	133.166	104.959	129.645	212.775	203.703	545.292	0	75	1	0	3	0.65971	-7.2	1	1	0.465678	0	0	-0.137098	-0.0637949	0	0	0	0	2	96	95	49	63	2	3	1	0	2	4	1	0
635.493	82.2499	47.4644	255.069	210.439	165.033	76.5471	65.6593	-92.5311	-87.9547	-89.668	83.2803	168.355	81.5414	111.059	134.106	120.416	203.246	65.6593	0	33	1	0	1	6.61576	176.4	0	0	2.94034	0	0	-9.59292	0.607451	1	1	0	0	2	91	89	56	56	5	6	0	1	11	2	0	.
64.4889	34.5147	11.7334	36.9123	443.659	508.348	1663.9	801.618	-81.8056	2480.13	1143.03	67.768	33.5819	37.3334	46.2278	97.9925	238.718	253.287	801.618	0	45	1	0	2	9.80515	-49.2	1	1	5.11573	0	0	-5.54993	-1.57052	1	1	0	0	1	100	98	56	56	0	1	0	1	6	3	0	.
1937.64	547.472	788.304	1091.14	1187.14	1111.74	1475.13	1357.62	-59.3163	-23.8698	-29.9346	323.953	105.135	156.173	195.087	181.724	416.903	141.634	1357.62	0	55	1	0	3	1.36916	104.4	0	0	0.513434	0	0	-1.66369	-2.24696	0	0	0	0	1	98	100	56	56	1	0	1	0	6	2	0	.
1243.83	554.23	396.137	731.399	769.258	542.596	882.832	190.182	-68.1518	-29.0232	-84.71	107.243	109.298	80.0414	98.861	128.173	140.575	216.11	190.182	0	36	1	0	1	4.12416	17.4	0	0	2.06208	0	0	-3.82723	-2.6745	0	0	0	0	2	91	98	56	63	5	1	1	0	1	3	0	.
136.222	259.51	183.408	193.047	164.549	82.7792	79.055	15.2113	34.6391	-41.966	-88.8335	61.6583	131.583	95.3721	96.2044	122.386	100.951	200.932	15.2113	0	33	1	0	2	14.0394	15	0	0	8.42364	0	0	2.19062	0.64003	0	0	0	0	2	92	94	63	67	5	0	0	1	10	4	1	0
3041.7	1640.97	1722.2	2134.96	1849.14	1295.59	991.678	722.38	-43.3805	-67.3973	-76.2508	212.245	159.589	79.3424	150.392	168.595	279.352	223.202	722.38	0	59	1	0	1	9.28321	-30	1	1	4.28456	0	0	1.55445	4.731	0	0	0	0	1	89	100	54	56	6	0	0	1	1	4	1	0
859.305	329.571	826.5	671.792	646.9	501.548	572.224	249.714	-3.81762	-33.4085	-70.9399	262.65	97.3176	210.676	190.215	235.227	238.124	370.262	249.714	0	55	1	0	2	12.1357	30.6	0	0	5.82514	0	0	-5.80728	-0.429911	1	1	0	0	1	100	72	49	75	0	21	1	0	7	2	0	.
2195.65	566.481	105.072	955.733	1031.06	1031.06	1257.04	.	-95.2145	-42.7485	.	147.922	135.69	42.529	108.714	119.114	.	150.314	.	0	36	1	0	1	2.06501	-43.2	1	1	1.18	0	0	-0.59319	0.307236	0	0	0	0	1	100	95	49	63	0	3	1	0	9	4	1	0
624.022	256.997	152.426	344.482	319.013	225.101	242.608	106.449	-75.5736	-61.1218	-82.9414	304.075	232.766	317.423	284.755	278.652	244.212	260.344	106.449	0	75	1	0	3	-5.0522	46.8	0	0	-2.16523	0	0	-3.89217	-1.32254	0	0	0	0	1	100	98	54	51	0	1	1	0	9	3	0	.
655.458	689.304	729.781	691.514	721.193	779.033	810.23	1699.7	11.3391	23.6128	159.314	55.5473	90.956	78.1908	74.898	80.8372	404.609	98.6549	1699.7	0	68	1	0	3	-1.95516	-13.2	1	1	-1.11724	0	0	-2.64778	-2.51326	0	0	0	0	2	89	100	56	49	6	0	1	0	11	3	0	.
807.502	400.081	491	566.194	462.924	372.78	153.113	412.287	-39.1951	-81.0387	-48.9429	81.7542	125.951	101.42	103.042	121.352	179.539	176.281	412.287	0	37	1	0	2	-12.0822	-100.8	1	1	-9.06161	1	1	10.8588	1.97425	0	0	0	0	1	88	91	56	56	7	5	1	0	3	1	1	0
939.155	213.862	79.9708	410.996	492.632	411.998	737.54	303.324	-91.4848	-21.4677	-67.7025	63.1888	85.7255	67.582	72.1654	83.8281	127.727	118.816	303.324	0	37	1	0	2	-2.81628	-34.8	1	1	-1.53615	0	0	-1.42873	-0.315323	0	0	0	0	2	95	98	57	62	3	1	0	1	1	4	1	3
3334.11	2315.24	1782.3	2477.22	2530.78	2534.58	2691.47	4865.04	-46.5434	-19.2748	45.9173	202.208	153.517	221.901	192.542	187.638	1123.12	172.924	4865.04	0	29	1	0	3	-0.959334	52.8	0	0	-0.411143	0	0	-0.872923	-1.37923	0	0	0	0	1	98	100	56	56	1	0	1	0	7	3	0	.
2707.74	640.603	919.257	1422.53	1184.21	1184.21	469.252	.	-66.0508	-82.67	.	202.698	137.876	161.583	167.386	149.927	.	97.5498	.	0	41	1	0	2	2.70662	68.4	0	0	1.29918	0	0	-11.1782	-5.65541	1	1	1	1	1	86	75	49	63	7	16	0	1	11	3	0	.
1865.57	799.149	366.88	1010.53	914.181	914.18	625.121	.	-80.3342	-66.4918	.	84.935	156.669	85.8632	109.156	108.252	.	105.54	.	0	57	1	0	1	3.47943	-24	1	1	1.73972	0	0	-0.426604	-0.450304	0	0	0	0	1	100	100	50	50	0	0	0	1	10	3	0	.
932.364	561.775	149.178	547.772	572.993	399.227	648.653	265.941	-84	-30.4292	-71.4767	82.8768	157.251	50.762	96.9634	106.336	138.257	134.452	265.941	0	52	1	0	1	-2.78953	-111.6	1	1	-1.07982	0	0	-2.42479	-1.96883	0	0	0	0	1	95	100	63	63	3	0	0	1	8	2	0	.
163.07	179.585	60.0773	134.244	190.077	256.811	357.576	703.335	-63.1585	119.278	331.31	152.198	244.624	101.51	166.111	155.82	265.323	124.948	703.335	0	43	1	0	1	27.9187	51.6	0	0	15.2284	0	0	-0.27588	0.0710362	0	0	0	0	1	96	95	57	62	2	3	1	0	1	4	1	0
1090.92	183.726	85.0034	453.216	627.811	667.663	1151.6	1010.8	-92.2081	5.5624	-7.34415	123.705	113.311	75.5586	104.192	121.074	299.019	171.722	1010.8	0	66	1	0	2	-4.32396	-122.4	1	1	-1.78923	0	0	0.227747	-0.412567	0	0	0	0	2	64	87	56	56	20	7.5	1	0	1	2	0	.
2153.41	1181.8	1166.41	1500.54	1348.58	1067.61	892.698	1125.52	-45.8343	-58.545	-47.7331	167.168	171.215	126.098	154.827	151.081	345.969	139.843	1125.52	0	51	1	0	2	2.08147	-49.2	1	1	0.999106	0	0	2.15745	2.04705	0	0	0	0	2	100	100	56	56	0	0	1	0	6	4	1	0
3485.82	3154.89	1892.44	2844.38	2763.74	2131.47	2521.81	2757.3	-45.7103	-27.6552	-20.8995	276.911	442.559	236.555	318.675	310.931	800.205	287.701	2757.3	0	62	1	0	1	-10.4231	8.4	0	0	-4.81066	0	1	-4.37378	-3.89668	0	1	0	0	1	98	100	49	56	1	0	0	1	6	2	0	.
1527.61	1306.28	1127.22	1320.37	1018.01	575.821	110.932	113.339	-26.2105	-92.7382	-92.5807	195.958	206.255	210.878	204.364	192.384	176.575	156.443	113.339	0	58	1	0	3	-2.4838	33.6	0	0	-1.10391	0	0	1.41685	1.30194	0	0	0	0	1	100	95	49	56	0	3	0	1	7	2	0	.
760.665	529.91	485.482	592.019	599.535	524.478	622.082	754.159	-36.1766	-18.2187	-0.855239	81.4479	128.422	72.6925	94.1875	95.9898	227.624	101.397	754.159	0	54	1	0	2	-2.13153	-28.8	1	1	-0.852611	0	0	-0.528262	-0.746025	0	0	0	0	1	91	92	56	50	5	4	0	1	6	2	0	.
652.499	232.993	173.23	352.907	354.223	379.381	358.168	713.006	-73.4512	-45.1082	9.27315	136.265	215.311	128.752	160.109	147.695	260.757	110.453	713.006	0	49	1	0	1	6.55006	66	0	0	2.38184	0	0	-0.464261	1.23282	0	0	0	0	2	95	100	59	53	3	0	1	0	5	1	1	.
2731.08	1370.51	819.912	1640.5	1387.4	973.002	628.12	685.897	-69.9785	-77.001	-74.8855	151.297	185.762	104.352	147.137	160.019	265.195	198.667	685.897	0	41	1	0	1	-3.25473	-9.6	1	1	-1.85985	0	0	-4.35512	-3.12642	0	1	0	0	1	100	89	56	56	0	6	1	0	1	4	1	0
2212.89	1373.07	1232.56	1606.17	1300.04	888.474	381.643	615.278	-44.301	-82.7536	-72.1957	131.426	102.416	78.8838	104.242	125.094	223.131	187.649	615.278	0	38	1	0	3	3.22428	-8.4	1	1	1.38184	0	0	-0.513804	0.122312	0	0	0	0	1	89	80	56	56	6	11	1	0	6	2	0	.
307.839	138.624	161.253	202.572	219.459	211.125	270.119	316.417	-47.6177	-12.253	2.78652	188.88	124.539	229.663	181.028	171.017	200.097	140.983	316.417	0	43	1	0	3	-3.16427	-15.6	1	1	-1.51885	0	0	2.78159	2.06946	0	0	0	0	2	100	71	56	56	0	16	1	0	7	2	0	.
1144.46	346.762	158.716	549.979	455.948	464.889	173.855	847.414	-86.1318	-84.809	-25.9551	112.552	146.837	68.7352	109.375	119.204	264.846	148.692	847.414	0	49	1	0	1	0.549592	-40.8	1	1	0.244263	0	0	-1.99053	-1.45675	0	0	0	0	1	100	100	56	56	0	0	1	0	7	2	0	.
5485.36	5568.29	6484.39	5846.01	5403.55	4177.05	4076.15	4839.34	18.2127	-25.6904	-11.7771	241.485	356.255	445.505	347.748	331.717	1233.24	283.625	4839.34	0	53	1	0	3	-18.3215	-38.4	1	1	-12.2144	1	1	0.866427	-2.75658	0	0	0	0	2	95	93	56	57	3	4	0	1	3	1	1	0
2206.73	531.062	813.038	1183.61	1023.38	1037.71	542.703	1626.08	-63.1564	-75.4069	-26.3128	87.8686	78.3091	92.2803	86.1527	86.7703	394.631	88.6232	1626.08	0	23	1	0	3	-9.52439	38.4	0	0	-3.94113	0	0	-8.9901	-4.0696	1	1	0	1	2	91	96	56	56	5	2	1	0	6	2	0	.
102.504	126.611	30.7029	86.6061	68.8619	32.9427	15.6294	15.8767	-70.0472	-84.7524	-84.5111	108.679	163.928	54.0371	108.881	135.462	111.545	215.206	15.8767	0	33	1	0	1	0.0738641	-43.2	1	1	0.0285925	0	0	2.46465	2.23366	0	0	0	0	1	80	100	49	54	10	0	1	0	8	2	0	.
498.58	101.74	47.8786	216.066	169.924	375.17	31.4977	1297.9	-90.397	-93.6825	160.318	84.0836	147.199	158.368	129.883	136.785	369.007	157.488	1297.9	0	44	1	0	2	-8.48259	9.6	0	0	-4.07164	0	1	-3.01221	-3.93863	0	0	0	0	2	100	98	63	56	0	1	0	1	7	2	0	.
1741.77	361.562	261.415	788.25	613.781	456.831	90.3714	190.594	-84.9915	-94.8115	-89.0575	86.6076	82.8376	76.3683	81.9378	89.2033	109.482	111	190.594	0	51	1	0	2	-0.380625	-12.6	1	1	-0.169166	0	0	-1.0832	-0.256004	0	0	0	0	2	100	100	63	61	0	0	1	0	7	2	0	.
1019.54	301.832	333.251	551.539	488.917	357.983	301.051	136.076	-67.3135	-70.4718	-86.6532	112.024	52.6326	67.7993	77.4855	78.9877	90.4053	83.4945	136.076	0	53	1	0	3	1.99952	-22.8	1	1	0.68555	0	0	-4.06959	-0.658302	0	1	0	0	1	96	97	56	61	2	2	0	1	5	1	1	.
532.947	164.713	199.288	298.983	294.162	226.426	279.699	120.195	-62.6064	-47.5185	-77.4471	107.59	112.765	99.0473	106.468	105.97	108.815	104.479	120.195	0	23	1	0	2	1.88375	57.6	0	0	0.941874	0	0	-4.89723	0.391166	0	1	0	0	1	82	66	56	56	10	19	1	0	1	4	1	0
1514.77	266.013	.	.	.	466.837	25.0308	61.5418	.	-98.3476	-95.9372	186.162	141.644	.	.	.	.	115.767	61.5418	0	60	1	0	.	-7.19799	2.4	0	0	-3.1991	0	0	-3.92213	-1.72008	0	0	0	0	2	100	100	56	56	0	0	1	0	7	2	0	.
3922.25	1179.2	1023.77	2041.74	1716.97	1294.7	742.676	784.814	-73.8984	-81.065	-79.9907	53.6274	115.666	191.011	120.101	113.864	248.054	95.1515	784.814	0	32	1	0	3	-23.5077	-15.6	1	1	-10.4479	1	1	-6.29747	-3.7474	1	1	0	0	2	93	100	42	49	3	0	1	0	8	2	0	.
275.511	176.284	346.933	266.243	224.923	197.087	100.963	262.029	25.9232	-63.3542	-4.89366	244.899	243.058	336.166	274.708	250.903	253.128	179.49	262.029	0	67	1	0	3	3.90184	-13.2	1	1	1.51039	0	0	-2.98939	-1.6746	0	0	0	0	2	89	89	71	71	0	0	1	0	7	2	0	.
1506.66	1203.49	670.086	1126.75	853.04	1238.25	31.9174	3982.58	-55.5252	-97.8816	164.331	197.54	203.455	223.362	208.119	167.024	930.135	43.7387	3982.58	0	26	1	0	2	-4.45562	56.4	0	0	-2.54607	0	0	3.17992	3.9918	0	0	0	0	1	66	93	56	56	19	4	0	1	1	4	1	0
179.89	122.885	85.6682	129.481	141.712	104.663	178.405	79.3532	-52.3774	-0.82549	-55.8878	135.487	90.0347	93.9587	106.493	103.017	98.2846	92.5898	79.3532	0	37	1	0	2	-2.91368	24	0	0	-1.09263	0	0	-1.92652	-1.16863	0	0	0	0	1	98	75	56	56	1	14	1	0	5	2	0	.
34.0927	42.6474	12.9504	29.8969	56.4781	85.0968	136.222	242.219	-62.0141	299.563	610.47	202.284	145.625	189.275	179.061	174.464	188.015	160.672	242.219	0	42	1	0	3	-5.8037	-54	1	1	-2.24659	0	0	1.45504	-1.98618	0	0	0	0	2	79	98	63	49	13	1	1	0	7	2	0	.
137.663	97.4007	82.9155	105.993	100.779	101.802	85.1368	203.295	-39.7691	-38.1554	47.6761	52.9472	55.1182	65.7066	57.924	58.724	87.6381	61.1239	203.295	0	57	1	0	3	0.307587	-18	1	1	0.131823	0	0	2.67562	0.739398	0	0	0	0	2	93	100	56	56	4	0	1	0	1	4	1	0
1232.31	300.07	137.716	556.7	601.216	797.842	734.763	1884.42	-88.8246	-40.3754	52.9168	169.468	140.341	94.6799	134.829	139.188	488.234	152.264	1884.42	0	66	1	0	1	-1.01339	-33.6	1	1	-0.46772	0	0	-4.1299	-2.4072	0	1	0	0	1	100	100	51	56	0	0	1	0	7	2	0	.
1462.36	429.345	384.767	758.825	902.875	1159.76	1335.03	2616.67	-73.6886	-8.70736	78.9343	104.684	127.109	212.788	148.194	135.227	631.515	96.3283	2616.67	1	30	1	1	3	-2.81319	-18	1	1	-1.05495	0	0	-7.4935	-7.42503	1	1	1	1	2	82	91	56	46	10	4	0	1	6	2	0	.
503.992	552.036	933.506	663.178	659.213	583.953	647.319	834.951	85.2226	28.4384	65.6676	220.174	101.645	188.674	170.164	169.461	302.559	167.35	834.951	0	45	1	0	3	8.52957	55.8	0	0	3.30177	0	0	-1.29804	0.677059	0	0	0	0	2	100	94	63	63	0	4	0	1	7	2	0	.
1076.3	971.084	701.393	916.26	704.534	452.596	69.3567	415.926	-34.8332	-93.556	-61.3561	127.429	185.321	144.404	152.385	133.971	190.362	78.7292	415.926	0	64	1	0	1	-3.42213	0	0	0	-1.46663	0	0	-0.372492	-1.08112	0	0	0	0	1	94	94	49	67	3	0	0	1	6	2	0	.
561.542	116.282	103.284	260.369	248.605	217.684	213.312	210.281	-81.6071	-62.0131	-62.553	112.059	85.1966	118.933	105.396	111.886	131.565	131.356	210.281	0	44	1	0	3	8.35311	-7.2	1	1	3.71249	0	0	-1.52875	-1.38816	0	0	0	0	1	100	73	56	56	0	15	0	1	7	2	0	.
961.581	369.262	374.507	568.45	486.3	435.442	239.853	601.269	-61.053	-75.0564	-37.4708	168.884	85.2973	118.809	124.33	113.066	210.706	79.2734	601.269	0	55	1	0	3	-2.29066	31.8	0	0	-0.98171	0	0	-0.687786	-3.09229	0	0	0	0	2	100	100	51	63	0	0	0	1	6	2	0	.
403.555	101.676	137.653	214.295	172.067	140.718	45.385	116.998	-65.8898	-88.7537	-71.0083	128.404	176.18	170.69	158.425	157.169	149.135	153.401	116.998	0	43	1	0	2	-6.06792	-28.8	1	1	-3.64075	0	0	-3.85585	0.192161	0	0	0	0	2	96	100	56	56	2	0	0	1	12	4	1	0
2408.07	872.113	671.662	1317.28	1218.44	918.478	921.907	590.746	-72.1079	-61.716	-75.4681	114.233	200.556	82.8593	132.549	166.579	251.413	268.67	590.746	0	48	1	0	1	3.59118	-45.6	1	1	1.53908	0	0	-0.830157	-0.534267	0	0	0	0	2	100	100	56	63	0	0	0	1	5	1	1	3
1436.59	335.486	100.635	624.235	1061.95	905.494	2375.1	615.15	-92.9948	65.3296	-57.1797	140.924	15.2493	77.4893	77.8876	91.6151	196.322	132.797	615.15	1	45	1	1	3	21.9396	220.8	0	0	7.74338	0	0	-7.34856	-0.572408	1	1	0	0	2	100	66	49	56	0	19	1	0	6	2	0	.
994.488	416.896	.	.	.	1043.66	1039.8	1723.46	.	4.55635	73.3014	252.275	168.259	.	.	.	.	164.589	1723.46	0	52	1	0	.	0.370631	-31.2	1	1	0.164725	0	0	-0.366696	0.665759	0	0	0	0	1	100	100	51	56	0	0	0	1	7	2	0	.
297.697	111.947	97.8168	169.154	131.392	122.118	18.106	196.968	-67.1422	-93.918	-33.8363	180.003	96.1288	128.527	134.886	103.994	122.588	11.3162	196.968	0	21	1	0	3	5.34429	19.2	0	0	2.4666	0	0	0.489047	-1.20344	0	0	0	0	1	95	100	59	50	3	0	1	0	7	2	0	.
144.226	119.178	44.5817	102.662	100.383	84.7989	93.5459	141.641	-69.089	-35.1393	-1.79185	161.07	170.548	90.2001	140.606	136.637	137.637	124.728	141.641	0	44	1	0	1	-3.40803	-7.8	1	1	-1.51468	0	0	-0.70445	-1.97311	0	0	0	0	1	100	94	56	63	0	4	0	1	7	2	0	.
1156.34	251.655	286.239	564.743	657.206	565.506	934.594	450.358	-75.2461	-19.1762	-61.053	68.2001	119.564	80.8001	89.5215	84.4967	157.669	69.4221	450.358	0	43	1	0	2	0.63854	-43.2	1	1	0.294711	0	0	1.86265	1.47685	0	0	0	0	2	100	100	56	50	0	0	1	0	7	2	0	.
109.688	153.245	142.334	135.089	110.834	62.5221	38.0691	22.5195	29.7625	-65.2933	-79.4695	74.1135	89.8331	39.6892	67.8786	66.0053	57.3081	60.3855	22.5195	0	36	1	0	1	-11.584	-138	1	1	-4.48411	0	1	-2.65147	0.199681	0	0	0	0	1	100	100	56	56	0	0	1	0	7	2	0	.
1257.87	750.61	151.656	720.046	.	720.047	.	.	-87.9435	.	.	115.342	174.709	130.394	140.149	.	.	.	.	.	47	1	.	1	.	0	0	0	.	.	.	.	.	.	.	.	.	1	100	100	56	61	0	0	1	0	10	3	0	0
1211.35	412.728	395.083	673.052	596.476	596.477	366.748	.	-67.3848	-69.7239	.	191.344	175.444	148.148	171.645	177.788	.	196.215	.	.	56	1	.	2	-6.9075	0	0	0	-2.96036	0	0	.	.	.	.	.	.	2	98	100	56	58	1	0	1	0	6	2	0	.
294.9	2582.01	1219.57	1365.49	1262.8	1585.44	954.725	.	.	223.745	.	276.477	215.104	163.838	218.473	209.471	.	182.465	.	.	56	1	.	2	-7.6155	-43.2	1	1	-3.51484	0	0	.	.	.	.	.	.	1	100	98	56	56	0	1	0	1	10	3	0	.
1274.4	615.184	302.154	730.581	586.414	586.41	153.912	.	-76.2906	-87.9228	.	223.511	239.705	153.146	205.454	199.279	.	180.753	.	.	41	1	.	1	6.83716	-27	1	1	3.15561	0	0	.	.	.	.	.	.	2	89	98	56	62	6	1	1	0	7	4	1	3
242.779	93.0635	53.9219	129.921	116.856	116.855	77.6581	.	-77.7897	-68.0128	.	199.837	200.414	182.667	194.306	194.889	.	196.636	.	.	57	1	.	1	13.7062	46.8	0	0	5.67152	0	0	.	.	.	.	.	.	2	100	98	51	56	0	1	1	0	9	3	0	.
751.733	511.075	684.012	648.94	532.466	532.465	183.045	.	-9.00872	-75.6502	.	168.753	189.171	143.972	167.298	151.215	.	102.963	.	.	26	1	.	2	-2.1333	-20.4	1	1	-0.914272	0	0	.	.	.	.	.	.	2	91	91	55	56	5	5	1	0	10	3	0	.
[truncated: 1,030 more columns]
